# Supplementary material for: Engineering an acetoacetyl-CoA reductase from Cupriavidus necator toward NADH preference under physiological conditions
Source: Sci Rep. 2022 Mar 8;12:3757. doi: 10.1038/s41598-022-07663-w (PMC8904767; doi:10.1038/s41598-022-07663-w)
Supplement: Supplementary file 2 — Supplementary Information 2. [file 41598_2022_7663_MOESM2_ESM.xlsx]

## Sheet: Figure 1
	33	34	35	36	37	38	39	40	41	42	43	44	45	46
AARCnWT	G	C	G	P	N	S	P	R	R	E	K	W	L	E
Chimera1	G	C	G	P	E	F	D	K	P	E	K	W	L	E
Chimera2	G	C	G	P	E	F	D	K	G	E	K	W	L	E
Chimera3	G	C	G	P	E	A	D	K	P	E	K	W	L	E
Chimera4	G	C	G	P	E	E	D	Q	P	E	K	W	L	E
Chimera5	A	Y	H	P	E	F	D	K	P	A	E	W	T	K
AARCAp	A	Y	H	P	E	F	D	K	P	A	E	W	T	K

## Sheet: Figure 2
EXPERIMENTAL VALUES							GLOBAL FITTING
t 22 uM	P(t) 22 uM	t 74 uM	P(t) 74 uM	t 100 uM	P(t) 100 uM		t in the global fit	P(t) global fit 22 uM	P(t) global fit 74 uM	P(t) global fit 100 uM
0	0.51	0	1.72	0	0.07		0	0.51	1.72	0.07
8	1.19	8	2.01	8	0.36		1	0.548343	1.76355	0.108949
16	2.17	16	3.23	16	1.63		12	0.968127	2.24313	0.537829
24	1.34	24	3.03	24	1.38		24	1.42171	2.76729	1.00665
32	2.36	32	3.03	32	1.68		36	1.87064	3.29247	1.47646
40	2.21	40	3.52	40	1.82		48	2.31481	3.81867	1.94727
48	1.97	48	3.96	48	1.73		60	2.75414	4.34588	2.41907
56	2.12	56	3.81	56	2.7		72	3.18853	4.8741	2.89189
64	2.8	64	4.84	64	3.14		84	3.61787	5.40331	3.36571
72	3	72	5.08	72	3.09		96	4.0421	5.93352	3.84053
80	3.34	80	5.23	80	3.29		108	4.46111	6.4647	4.31638
88	3.04	88	6.45	88	3.39		120	4.87484	6.99686	4.79324
96	3.48	96	6.89	96	4.17		132	5.2832	7.52999	5.27111
104	3.39	104	6.55	104	4.56		144	5.68612	8.06407	5.75001
112	4.26	112	7.72	112	4.75		156	6.08353	8.59909	6.22994
120	4.75	120	7.28	120	5.24		168	6.47536	9.13505	6.71089
128	4.26	128	8.45	128	5.48		180	6.86156	9.67194	7.19288
136	5.05	136	8.16	136	6.27		192	7.24206	10.2097	7.6759
144	4.75	144	9.04	144	7.14		204	7.61682	10.7484	8.15996
152	5.24	152	9.77	152	6.7		216	7.9858	11.288	8.64505
160	4.41	160	10.21	160	6.7		228	8.34894	11.8285	9.13119		AcAcCoA t=0 (uM)	Vo (umolP/umolE/s)	error Vo (umolP/umolE/s)
168	5.73	168	10.89	168	7.63		240	8.70621	12.3698	9.61837		23.4932	24.3295	9.26205
176	5.68	176	10.84	176	7.53		252	9.05758	12.9119	10.1066		25.122	50.9831	13.6013
184	6.17	184	10.84	184	8.32		264	9.40302	13.4549	10.5959		30.9419	100.949	13.3286
192	6.56	192	12.01	192	8.07		276	9.74251	13.9987	11.0862		28.7579	71.0277	8.04407
200	6.17	200	12.94	200	9.29		288	10.076	14.5432	11.5776		32.6257	88.9662	9.31542
208	6.31	208	11.33	208	9.19		300	10.4036	15.0886	12.07		36.9815	72.6981	8.79348
216	7.29	216	12.94	216	10.02		312	10.7252	15.6346	12.5635		59.6083	54.0333	5.75989
224	6.9	224	13.33	224	10.22		324	11.0407	16.1815	13.0581		70.2843	37.6926	6.65108
232	7.24	232	13.23	232	10.76		336	11.3503	16.729	13.5537		81.1066	40.7429	11.2668
240	7.58	240	14.65	240	10.12		348	11.6539	17.2772	14.0503		86.408	32.4636	13.0917
248	7.83	248	14.7	248	10.46		360	11.9516	17.8261	14.5481		99.9329	38.9272	7.44591
256	6.27	256	15.28	256	11.63		372	12.2433	18.3756	15.0469		199.396	18.0111	6.85198
264	7.97	264	15.28	264	12.07		384	12.5291	18.9257	15.5467
272	8.07	272	16.16	272	12.32		396	12.809	19.4764	16.0477
280	9.05	280	16.26	280	12.17		408	13.0831	20.0276	16.5497
288	8.8	288	16.7	288	13.2		420	13.3513	20.5794	17.0527
296	8.85	296	17.24	296	12.46		432	13.6137	21.1317	17.5569
304	9.1	304	17.77	304	13.1		444	13.8704	21.6844	18.0621
312	8.56	312	18.31	312	14.12		456	14.1213	22.2376	18.5683
320	9.29	320	17.67	320	14.42		468	14.3667	22.7912	19.0757
328	9.05	328	19.14	328	13.93		480	14.6064	23.3451	19.5841
336	9.39	336	19.38	336	15.15		492	14.8406	23.8994	20.0935
344	9.83	344	18.85	344	15.25		504	15.0694	24.4539	20.6041
352	10.9	352	20.26	352	14.81		516	15.2927	25.0087	21.1157
360	10.41	360	20.41	360	15.54		528	15.5106	25.5637	21.6283
368	11.68	368	20.55	368	15.83		540	15.7233	26.1188	22.142
376	9.73	376	21.43	376	15.68		552	15.9308	26.6741	22.6568
384	10.51	384	21.87	384	16.95		564	16.1332	27.2294	23.1727
392	11.59	392	21.53	392	16.61		576	16.3305	27.7847	23.6896
400	11.59	400	21.43	400	16.9		588	16.5228	28.34	24.2075
408	11.83	408	22.41	408	17.78		600	16.7103	28.8953	24.7265
416	11.49	416	23.78	416	17.49
424	11.78	424	24.02	424	17.3
432	12.17	432	23.48	432	17.78
440	12.17	440	23.97	440	18.17
448	11.73	448	23.29	448	18.52
456	12.81	456	24.21	456	18.81
464	12.37	464	24.41	464	19.1
472	12.76	472	25.48	472	19.3
480	12.42	480	25.63	480	19.69
488	13.2	488	25.68	488	20.27
496	13	496	26.36	496	20.08
504	12.85	504	26.7	504	20.81
512	14.27	512	26.75	512	20.37
520	14.61	520	27.78	520	21.25
528	13.88	528	27.97	528	21.15
536	14.03	536	28.41	536	22.32
544	14.12	544	28.31	544	21.69
552	13.59	552	27.68	552	23.01
560	14.9	560	29.29	560	22.13
568	13.78	568	29.68	568	23.3
576	14.32	576	29.83	576	23.25
584	14.66	584	30.32	584	23.01
592	14.76	592	29.88	592	23.15
600	14.32	600	31.24	600	23.59

## Sheet: Figures 3 and 4
reaction	R (kJ/K/mol)	T (K)	deltaG°' (kJ/mol)	Keq	acetyl-CoA (uM)	acetyl-CoA (uM)	AcAcCoA (uM)	CoA (uM)	deltaG (kJ/mol)
thiolase	0.00831446	310.15	23.3	0.000119111	2000	2000	3	88	-1.52249
reaction	R (kJ/K/mol)	T (K)	deltaG°' (kJ/mol)	Keq	AcAcCoA (uM)	NADPH (uM)	3-hydroxybutyryl-CoA (uM)	NADP (uM)	deltaG (kJ/mol)
NADPH-driven	0.00831446	310.15	-21.4	4018.47	3	33.2121	15	103.788	-14.3114
NADPH-driven	0.00831446	310.15	-21.4	4018.47	3	44.4946	15	92.5054	-15.3623
NADPH-driven	0.00831446	310.15	-21.4	4018.47	3	55.777	15	81.223	-16.2805
NADPH-driven	0.00831446	310.15	-21.4	4018.47	3	67.0594	15	69.9406	-17.1412
NADPH-driven	0.00831446	310.15	-21.4	4018.47	3	78.3419	15	58.6581	-17.9959
NADPH-driven	0.00831446	310.15	-21.4	4018.47	3	89.6243	15	47.3757	-18.8937
NADPH-driven	0.00831446	310.15	-21.4	4018.47	3	100.907	15	36.0932	-19.9009
NADPH-driven	0.00831446	310.15	-21.4	4018.47	3	112.189	15	24.8108	-21.1408
NADPH-driven	0.00831446	310.15	-21.4	4018.47	3	123.472	15	13.5283	-22.9518
NADPH-driven	0.00831446	310.15	-21.4	4018.47	3	134.754	15	2.2459	-27.8079
reaction	R (kJ/K/mol)	T (K)	deltaG°' (kJ/mol)	Keq	AcAcCoA (uM)	NADH (uM)	3-hydroxybutyryl-CoA (uM)	NAD (uM)	deltaG (kJ/mol)
NADH-driven	0.00831446	310.15	-21.4	4018.47	3	77.1845	15	2572.82	-8.20723
NADH-driven	0.00831446	310.15	-21.4	4018.47	3	190.863	15	2459.14	-10.6584
NADH-driven	0.00831446	310.15	-21.4	4018.47	3	304.542	15	2345.46	-11.9854
NADH-driven	0.00831446	310.15	-21.4	4018.47	3	418.22	15	2231.78	-12.9315
NADH-driven	0.00831446	310.15	-21.4	4018.47	3	531.899	15	2118.1	-13.6863
NADH-driven	0.00831446	310.15	-21.4	4018.47	3	645.578	15	2004.42	-14.3281
NADH-driven	0.00831446	310.15	-21.4	4018.47	3	759.256	15	1890.74	-14.8969
NADH-driven	0.00831446	310.15	-21.4	4018.47	3	872.935	15	1777.06	-15.4166
NADH-driven	0.00831446	310.15	-21.4	4018.47	3	986.614	15	1663.39	-15.9027
NADH-driven	0.00831446	310.15	-21.4	4018.47	3	1100.29	15	1549.71	-16.3665
			AARCn	NADPH (uM)	redox ratio	v_forward_AARCn (uM/s)	v_forward_AARCn (mmol/gCDW/h)	v_reverse_AARCn (mmol/gCDW/h)	v_net_AARCn (mmol/gCDW/h)			16.268	19.11	21.3235	23.0963	24.548	25.7586	26.7836	27.6627	28.4249	29.0921
fraction total protein in dry weight (gprot/gCDW)	sp. Activity (U/mg)	kcat_NADPH (umolP/umolE/s)	E (umol/Lcyt)	33.2121	0.32	2386.22	16.3315	0.0635018	16.268		0.645248	25.2121	29.6165	33.047	35.7944	38.0442	39.9205	41.5091	42.8714	44.0526	45.0866
0.68	3.3	71	134.04	44.4946	0.480994	2799.43	19.1596	0.0495627	19.11		1.45356	11.1919	13.1471	14.6699	15.8895	16.8882	17.7211	18.4263	19.0311	19.5554	20.0144
fraction cytoplasmic proteins (g_cytprot/gprot)	[AcAcCoA] assay (uM)	KNADPH (uM)		55.777	0.686714	3121.26	21.3622	0.0387061	21.3235		2.0983	7.75298	9.10739	10.1623	11.0071	11.699	12.276	12.7645	13.1834	13.5467	13.8646
0.8	32	44		67.0594	0.958806	3379	23.1263	0.0300112	23.0963		2.62456	6.1984	7.28123	8.12462	8.80006	9.35319	9.81447	10.205	10.54	10.8304	11.0846
biomass to cytoplasmic volume ratio (gCDW/Lcyt)	[NADPH] assay (uM)	KMAcAcCoA_NADPH (uM)		78.3419	1.33557	3590.08	24.5709	0.0228909	24.548		3.06225	5.31245	6.24052	6.96336	7.54226	8.01633	8.41168	8.74641	9.03347	9.28237	9.50024
526	100	2		89.6243	1.89178	3766.1	25.7756	0.016953	25.7586		3.43199	4.74012	5.5682	6.21316	6.7297	7.15269	7.50545	7.80412	8.06025	8.28234	8.47674
		KiSAcAcCoA_NADPH (uM)		100.907	2.79573	3915.13	26.7956	0.0119255	26.7836		3.74847	4.33991	5.09808	5.68859	6.16151	6.5488	6.87177	7.14522	7.37973	7.58306	7.76105
		35		112.189	4.52179	4042.94	27.6703	0.007614	27.6627		4.02242	4.04434	4.75087	5.30116	5.74188	6.10278	6.40376	6.65859	6.87712	7.06661	7.23247
		KiAcAcCoA_NADPH (uM)		123.472	9.12689	4153.76	28.4288	0.00387565	28.4249		4.26188	3.8171	4.48394	5.00331	5.41926	5.75989	6.04396	6.28447	6.49073	6.66957	6.82611
		2		134.754	60	4250.76	29.0927	0.000603311	29.0921		4.47297	3.63696	4.27233	4.76719	5.16351	5.48807	5.75873	5.98789	6.18441	6.35481	6.50397
			AARCn	NADH (uM)	redox ratio	v_forward_AARCn (uM/s)	v_forward_AARCn (mmol/gCDW/h)	v_reverse_AARCn (mmol/gCDW/h)	v_net_AARCn (mmol/gCDW/h)
		kcat_NADH (umolP/umolE/s)	E (umol/Lcyt)	77.1845	0.03	98.3573	0.673168	0.0279197	0.645248
		14.2	134.04	190.863	0.0776139	215.841	1.47724	0.0236821	1.45356
		KNADH (uM)		304.542	0.129843	309.551	2.1186	0.020302	2.0983
		819		418.22	0.187393	386.04	2.6421	0.017543	2.62456
		KMAcAcCoA_NADH (uM)		531.899	0.251121	449.656	3.07749	0.0152484	3.06225
		2		645.578	0.322077	503.397	3.4453	0.01331	3.43199
		KiSAcAcCoA_NADH (uM)		759.256	0.401565	549.395	3.76012	0.0116508	3.74847
		n.d.		872.935	0.491223	589.213	4.03264	0.0102146	4.02242
		KiAcAcCoA_NADH (uM)		986.614	0.593136	624.017	4.27084	0.00895918	4.26188
		2		1100.29	0.71	654.698	4.48082	0.00785251	4.47297
			AARCh5	NADPH (uM)	redox ratio	v_forward_AARCh5 (uM/s)	v_forward_AARCh5 (mmol/gCDW/h)	v_reverse_AARCh5 (mmol/gCDW/h)	v_net_AARCh5 (mmol/gCDW/h)			0.0480845	0.0642465	0.0802803	0.0961874	0.111969	0.127627	0.143163	0.158578	0.173874	0.189051
		kcatNADPH (umolP/umolE/s)	E (umol/Lcyt)	33.2121	0.32	7.05311	0.0482722	0.000187697	0.0480845		4.69323	97.6037	73.0503	58.4605	48.7926	41.9153	36.7729	32.7823	29.5957	26.9921	24.8251
		76	134.04	44.4946	0.480994	9.41147	0.0644131	0.000166626	0.0642465		6.12611	127.403	95.3531	76.309	63.6893	54.7124	47.9999	42.791	38.6314	35.2331	32.4045
		KNADPH (uM)		55.777	0.686714	11.7511	0.080426	0.000145723	0.0802803		6.62201	137.716	103.072	82.4861	68.8449	59.1413	51.8855	46.2549	41.7586	38.0851	35.0276
		2787		67.0594	0.958806	14.0723	0.0963124	0.000124986	0.0961874		6.87353	142.947	106.987	85.6192	71.4598	61.3877	53.8562	48.0118	43.3447	39.5317	36.358
		KMAcAcCoA_NADPH (uM)		78.3419	1.33557	16.3752	0.112074	0.000104411	0.111969		7.02561	146.11	109.354	87.5135	73.0409	62.7459	55.0478	49.0741	44.3037	40.4064	37.1625
		48		89.6243	1.89178	18.6601	0.127711	8.39979e-05	0.127627		7.12749	148.228	110.94	88.7825	74.1	63.6558	55.8461	49.7857	44.9462	40.9923	37.7013
		KiSAcAcCoA_NADPH (uM)		100.907	2.79573	20.9271	0.143227	6.3744e-05	0.143163		7.2005	149.747	112.076	89.692	74.8591	64.3078	56.4181	50.2957	45.4066	41.4122	38.0875
		324		112.189	4.52179	23.1764	0.158622	4.36477e-05	0.158578		7.25539	150.888	112.93	90.3757	75.4297	64.798	56.8482	50.6791	45.7527	41.7279	38.3779
		KiAcAcCoA_NADPH (uM)		123.472	9.12689	25.4084	0.173898	2.37072e-05	0.173874		7.29816	151.778	113.596	90.9085	75.8744	65.18	57.1833	50.9779	46.0224	41.9739	38.6041
		48		134.754	60	27.6231	0.189055	3.92055e-06	0.189051		7.33242	152.49	114.13	91.3353	76.2306	65.4861	57.4518	51.2172	46.2385	42.1709	38.7854
			AARCh5	NADH (uM)	redox ratio	v_forward_AARCh5 (uM/s)	v_forward_AARCh5 (mmol/gCDW/h)	v_reverse_AARCh5 (mmol/gCDW/h)	v_net_AARCh5 (mmol/gCDW/h)
		kcatNADH (umolP/umolE/s)	E (umol/Lcyt)	77.1845	0.03	715.404	4.8963	0.203075	4.69323
		147	134.04	190.863	0.0776139	909.675	6.22592	0.0998098	6.12611
		KNADH (uM)		304.542	0.129843	976.91	6.68608	0.064071	6.62201
		43		418.22	0.187393	1011.01	6.91948	0.045944	6.87353
		KMAcAcCoA_NADH (uM)		531.899	0.251121	1031.63	7.0606	0.0349839	7.02561
		50		645.578	0.322077	1045.44	7.15513	0.0276419	7.12749
		KiSAcAcCoA_NADH (uM)		759.256	0.401565	1055.34	7.22288	0.0223802	7.2005
		50		872.935	0.491223	1062.78	7.27381	0.0184244	7.25539
		KiAcAcCoA_NADH (uM)		986.614	0.593136	1068.58	7.3135	0.0153419	7.29816
		50		1100.29	0.71	1073.23	7.3453	0.0128724	7.33242

## Sheet: Table 1
	AARCn	AAR Chimera1	AAR Chimera2	AAR Chimera3	AAR Chimera4	AAR Chimera5	AARCAp
kcat (NADH)	10.3 [9.1 .. 11.6]	5.1	4.1 [3.8 .. 4.4]	19.5 [17.8 .. 21.9]	12.2 [10.5 .. 14.8]	10.5 [10.3 .. 10.7]	8.92
KM (NADH)	819 [688 .. 975]	77	140 [126 .. 158]	886 [770 .. 1037]	618 [488 .. 814]	43 [38 .. 50]	7.7
kcat (NADPH)	5.2 [5.1 ..5.4]	9	13.1 [9.6 .. 21.3]	29 [23 .. 36]	3.1 [2.8 .. 3.6]	38.4 [28.2 .. 57.9]	0.095
KM (NADPH)	44 [40 ..49]	665	1117 [789 .. 1864]	1752 [1329 .. 2275]	120 [84 .. 168]	2787 [1931 .. 4382]	44.3
kcat/KM NADH	0.0125763	0.0662338	0.0292857	0.022009	0.0197411	0.244186	1.15844
kcat/KM NADPH	0.118182	0.0135338	0.0117278	0.0165525	0.0258333	0.0137783	0.00214447
sp. Constant	0.106415	4.89394	2.49711	1.32965	0.764172	17.7226	540.2

## Sheet: Table 2
	AAR Chimera5	NADH	NADPH
	kcat	147 [144 .. 151]	76 [66 .. 95]
	KM AcAcCoA	50 [46 .. 53]	48 [36 .. 71]
	KiS	KM	324 [195 .. 465]
	kcat app	4.45033	40.92
